# Supplementary material for: Teratogenic Effects of Organohalogen Contaminants Extracted from Whale Bacon in a Whole-Rat-Embryo Culture System
Source: Int J Environ Res Public Health. 2022 Sep 23;19(19):12065. doi: 10.3390/ijerph191912065 (PMC9566164; doi:10.3390/ijerph191912065)
Supplement: Supplementary file 1 [file ijerph-19-12065-s001.zip]

Archive with 1 entries (1 files):
- ijerph-1901336-supplementary.pdf
